# Supplementary material for: Cerebellar grey matter volume is associated with semantic fluency performance in amyotrophic lateral sclerosis patients
Source: Brain Commun. 2025 Jun 12;7(3):fcaf230. doi: 10.1093/braincomms/fcaf230 (PMC12199757; doi:10.1093/braincomms/fcaf230)
Supplement: fcaf230_Supplementary_Data [file fcaf230_supplementary_data.zip]

Archive with 2 entries (2 files):
- Supplementary_material_elastic_net_bootstrap.R
- Supplementary_tables.docx
