# Supplementary material for: Cerebellar grey matter volume is associated with semantic fluency performance in amyotrophic lateral sclerosis patients
Source: Brain Commun. 2025 Jun 12;7(3):fcaf230. doi: 10.1093/braincomms/fcaf230 (PMC12199757; doi:10.1093/braincomms/fcaf230)
Supplement: fcaf230_Supplementary_Data [file fcaf230_supplementary_data.zip › Supplementary_material_elastic_net_bootstrap.R]

## regularized regression, bootstrapping n=1000
# GMV and FA
# GMV: volume of (right + left ROI)/TIV
# FA: (right + left)/2

library(glmnet)   # implementing regularized regression approaches
library(dplyr)    # basic data manipulation procedures
library(ggplot2)  # plotting
library(caret)    # automatic tuning process
library(vip)      # for variable importance
library(data.table) # for combining dataframes
library(matrixStats)
# set working directory
setwd('/data_dzne_archiv2/Studien/DESCRIBE_ALS/Cerebellum_Intersite/Results/elastic_net/')

# create a list of all outcome variables
listOfVariables = c('digit_span', 'learn_sum', 'imm_recall', 'del_recall', 'TMT', 'letter_fluency', 
                    'semantic_fluency', 'stroop', 'ToL')

# create a data frame for output: best model + adj R2 values
best_models = data.frame()
adj_r2_df = data.frame()
coef_output = data.frame(matrix(nrow = 50,ncol = 1))   # the empty dataframe needs to have the right nr of rows to use cbind function

# start a loop, going over all the outcome variables
for (j in 1:length(listOfVariables)){
  # Import the data (predictors and outcomes in one data frame)
  df <- read.csv('data_FS.csv', sep=",")
  
  # create the categorical Strong criteria variable
  df$StrongCr = factor(df$StrongCr, levels = c(0, 1, 5, 99),
                       labels = c("ALSni", "ALSci", "bvFTD", "unknown"))

  y <- df[,listOfVariables[j]]      # the 1st outcome variable
  df <- df[!is.na(y),]      # delete NAs from the whole data frame
  df[,listOfVariables[j]] <- scale(df[,listOfVariables[j]])      # center and scale the outcome variable
    
  for (i in 1:1000) {
    #Creating a resampled dataset from the sample data
    sample_d = df[sample(1:nrow(df), nrow(df), replace = TRUE), ]
  
  # extract the vector with outcome values 
  y_b = sample_d[,listOfVariables[j]][,1]
  
  # extract the predictor values
  x_b = subset(sample_d, select = Years_of_education:ACR)
  
  
  #################################################
  ## find the best model per outcome variable
  # automatic tuning with caret
  # https://bradleyboehmke.github.io/HOML/regularized-regression.html#regression-glmnet-tune
  # for reproducibility
  set.seed(4)
  
  # grid search across 
  cv_glmnet <- train(
    x = x_b,
    y = y_b,
    method = "glmnet",
    preProcess = c("center", "scale"),#, "zv", "nzv"),
    trControl = trainControl(method = "cv", number = 10),
    tuneLength = 10)
  
  # results for model with lowest RMSE
  cv_glmnet$results %>%
    filter(alpha == cv_glmnet$bestTune$alpha, lambda == cv_glmnet$bestTune$lambda)
  # alpha lambda RMSE Rsquared MAE RMSESD RsquaredSD MAESD
  # ggplot(cv_glmnet)
  
  # Use rbind() to append the output of one iteration to the best_models data frame
  output = cv_glmnet$results %>%
    filter(alpha == cv_glmnet$bestTune$alpha, lambda == cv_glmnet$bestTune$lambda)
  best_models = rbind(best_models, output)
  
  
  #################################################
  ## important outputs to save
  
  # the coefficients
  featureNames = c("Intercept"="Intercept","Years_of_education"="Education","Sex"="Sex","Age"="Age","delta_FS"="Progression rate","SFG"="Superior Frontal Gyrus","MFG"="Middle Frontal Gyrus","IFG"="Inferior Frontal Gyrus",
                   "SFGmedial"="Medial Superior Frontal Gyrus","PFCventmed"="Ventromedial Prefrontal Cortex","OFC"="Orbitofrontal Cortex","INS"="Insula","ACC"="Anterior Cingulate Cortex",
                   "HIP"="Hippocampus","PHG"="Parahippocampal Gyrus","SMG"="Supramarginal Gyrus","PCUN"="Precuneus","CAU"="Caudate nucleus","PUT"="Putamen","PAL"="Pallidum",
                   "STG"="Superior Temporal Gyrus","MTG"="Middle Temporal Gyrus","TPO"="Temporal Pole","ITG"="Inferior Temporal Gyrus",
                   "V"="Cerebellar Lobule V","VI"="Cerebellar Lobule VI","CrusI"="Cerebellar Crus I","CrusII"="Cerebellar Crus II","VIIb"="Cerebellar Lobule VIIb",
                   "VIIIa"="Cerebellar Lobule VIIIa","VIIIb"="Cerebellar Lobule VIIIb","IX"="Cerebellar Lobule IX","X"="Cerebellar Lobule X",
                   "CCg"="Corpus Callosum Genu","CCb"="Corpus Callosum Body","CCs"="Corpus Callosum Splenium","FX"="Fornix","ALIC"="Anterior Limb of Internal Capsule",
                   "SCR"="Superior Corona Radiata","PTR"="Posterior Thalamic Radiation","EC"="External Capsule","CgC"="Cingulum (Cingulate Gyrus)","CgH"="Cingulum (Hippocampus)",
                   "FXST"="Fornix Cres / Stria Terminalis","SLF"="Superior Longitudinal Fasciculus","UF"="Uncinate Fasciculus","SCP"="Superior Cerebellar Peduncle",
                   "MCP"="Middle Cerebellar Peduncle","ICP"="Inferior Cerebellar Peduncle","ACR"="Anterior Corona Radiata")
  
  a = coef(cv_glmnet$finalModel, s=cv_glmnet$bestTune$lambda)      # the coef values from the regression model
  a <- as.matrix(a)
  coef_df <- as.data.frame(a)
  coef_output = cbind(coef_output, coef_df)
  
  # create a function for adjR2
  # Adjusted R2 = 1 – [(1-R2)*(n-1)/(n-k-1)]
  # n: The number of observations
  # R2: The R2 of the model
  # k: The number of predictor variables
  rsg <- output$Rsquared
  
  row_sub = apply(coef_df, 1, function(row) all(row !=0 ))    # keep only coef that aren't 0
  featureNames = featureNames[row_sub]
  coef_df = coef_df[row_sub,]
  results = tibble(featureNames,coef_df)
  results = arrange(results,desc(coef_df))    # arrange coef from largest to smallest
  results = subset(results,featureNames!="Intercept")     # delete intercept from the results
  nr_pred = length(results$coef_df)
  
  adj_r2 <- function(x, rsq, nr_pred) {
    return (1 - ((1-rsq)*(length(!x)-1)/(length(!x)-nr_pred-1)))}
  
  # use a function to calculate adjusted R-squared of the model
  adj_r2 = adj_r2(x_b,rsg,nr_pred)
  
  # Use rbind() to append the output of one iteration to the adj_r2 data.frame
  adj_r2_df = rbind(adj_r2_df, adj_r2)
  
  }
  
  #################################################
  # outputs of the script
  # the best models per outcome
  print(best_models)
  fileName = paste("outputs/best_models_",listOfVariables[j],".csv", sep="")
  write.csv(best_models,fileName)
  
  # the adj_r2 per outcome
  print(adj_r2_df)
  fileName = paste("outputs/adj_r2_",listOfVariables[j],".csv", sep="")
  write.csv(adj_r2_df,fileName)
  
  # the coefficients per outcome
  print(coef_output)
  fileName = paste("outputs/coef_",listOfVariables[j],".csv", sep="")
  write.csv(coef_output,fileName)
  
}


#################################################
## confidence intervals of the parameters
# create data frames to save the results to
best_models_results = data.frame('median_alpha', 'min_alpha', 'max_alpha', 'median_lambda', 'min_lambda', 'max_lambda', 'median_adj_r2')
ci_best_models = data.frame('RMSE_025', 'RMSE_5', 'RMSE_975','R2_025', 'R2_5', 'R2_975','adjR2_025', 'adjR2_5', 'adjR2_975')

j=1
# repeat for each outcome variable! (j=)
for (j in 1:length(listOfVariables)){
  
  # import the csv tables
  fileName = paste('best_models_',listOfVariables[j],'.csv', sep="")
  best_models <- read.csv(fileName)
  
  # the adj_r2 per outcome
  fileName = paste('adj_r2_',listOfVariables[j],'.csv', sep="")
  adj_r2_df <-read.csv(fileName)
  
  # the coefficients per outcome
  fileName = paste('coef_',listOfVariables[j],'.csv', sep="")
  coef_output <-read.csv(fileName)
  coef_output = coef_output[,-2]          # delete the empty extra column
  
  
  #####################
  # average and confidence intervals of the different values
  # alpha, lambda: median and range
  # adjR2: median
  # RMSE, R2, adjR2: median and CI
  a = c(median(best_models$alpha), range(best_models$alpha), median(best_models$lambda), range(best_models$lambda),median(adj_r2_df[,2]))
  best_models_results = rbind(best_models_results,a)
  
  # confidence intervals - percentile intervals (95%)
  # https://acclab.github.io/bootstrap-confidence-intervals.html
  b = c(quantile(best_models$RMSE, probs = c(.05, .5, .95)),quantile(best_models$Rsquared, probs = c(.05, .5, .95)),quantile(adj_r2_df[,2], probs = c(.05, .5, .95))) 
  ci_best_models = rbind(ci_best_models,b) 
  
  
  # coef_output
  # the coefficients
  featureNames = c("Intercept"="Intercept","Years_of_education"="Education","Sex"="Sex","Age"="Age","delta_FS"="Progression rate","SFG"="Superior Frontal Gyrus","MFG"="Middle Frontal Gyrus","IFG"="Inferior Frontal Gyrus",
                   "SFGmedial"="Medial Superior Frontal Gyrus","PFCventmed"="Ventromedial Prefrontal Cortex","OFC"="Orbitofrontal Cortex","INS"="Insula","ACC"="Anterior Cingulate Cortex",
                   "HIP"="Hippocampus","PHG"="Parahippocampal Gyrus","SMG"="Supramarginal Gyrus","PCUN"="Precuneus","CAU"="Caudate nucleus","PUT"="Putamen","PAL"="Pallidum",
                   "STG"="Superior Temporal Gyrus","MTG"="Middle Temporal Gyrus","TPO"="Temporal Pole","ITG"="Inferior Temporal Gyrus",
                   "V"="Cerebellar Lobule V","VI"="Cerebellar Lobule VI","CrusI"="Cerebellar Crus I","CrusII"="Cerebellar Crus II","VIIb"="Cerebellar Lobule VIIb",
                   "VIIIa"="Cerebellar Lobule VIIIa","VIIIb"="Cerebellar Lobule VIIIb","IX"="Cerebellar Lobule IX","X"="Cerebellar Lobule X",
                   "CCg"="Corpus Callosum Genu","CCb"="Corpus Callosum Body","CCs"="Corpus Callosum Splenium","FX"="Fornix","ALIC"="Anterior Limb of Internal Capsule",
                   "SCR"="Superior Corona Radiata","PTR"="Posterior Thalamic Radiation","EC"="External Capsule","CgC"="Cingulum (Cingulate Gyrus)","CgH"="Ventral Cingulum",
                   "FXST"="Fornix Cres / Stria Terminalis","SLF"="Superior Longitudinal Fasciculus","UF"="Uncinate Fasciculus","SCP"="Superior Cerebellar Peduncle",
                   "MCP"="Middle Cerebellar Peduncle","ICP"="Inferior Cerebellar Peduncle","ACR"="Anterior Corona Radiata")
  
  # stability: (1000-a)/10 where a = number of 0 values
  # median and CI
  exclusion = rowSums(coef_output==0)
  substract_me = 1000
  c = (substract_me - exclusion)/10
  s = cbind(c,featureNames,coef_output)
  
  # keep predictors > 80
  c = as.data.frame(c)
  row_sub = apply(c, 1, function(row) all(row > 80 ))    # keep only coef that aren't 0
  plot_input = s[row_sub,]
  
  # delete all 0s from the estimates
  plot_input[plot_input==0] <- NA
  
  matrix = data.matrix(plot_input)
  coef_output_results = cbind(plot_input$featureNames,plot_input$c,rowQuantiles(matrix, probs = c(.05, .5, .95), na.rm = TRUE)) # only works with matrix
  colnames(coef_output_results) <- c("featureNames", "c", "lower_bound", "median", "higher_bound")
  
  results = as.data.frame(coef_output_results)
  results$median = as.numeric(results$median)
  results$lower_bound = as.numeric(results$lower_bound)
  results$higher_bound = as.numeric(results$higher_bound)
  results = arrange(results,desc(median))    # arrange coef from largest to smallest
  results = subset(results,featureNames!="Intercept")     # delete intercept from the results
  
  
  #################################################
  ## plot the predictors with >80 stability
  # create a vector of plot titles
  listOfTitles = c('Digit span', 'Learning sum', 'Immediate recall', 'Delayed recall', 'Trail making test', 'Letter fluency', 
                   'Semantic fluency', 'Stroop test', 'Tower of London')
  
  # specify 3 groups of predictors (GMV, WM, demogr)
  a = c("Intercept","Education","Sex","Age","Progression rate")
  b = c("Corpus Callosum Genu","Corpus Callosum Body","Corpus Callosum Splenium","Fornix","Anterior Limb of Internal Capsule",
        "Superior Corona Radiata","Posterior Thalamic Radiation","External Capsule","Cingulum (Cingulate Gyrus)","Ventral Cingulum",
        "Fornix Cres / Stria Terminalis","Superior Longitudinal Fasciculus","Uncinate Fasciculus","Superior Cerebellar Peduncle",
        "Middle Cerebellar Peduncle","Inferior Cerebellar Peduncle","Anterior Corona Radiata")
  colorlist = numeric(length(results$featureNames))    # empty vector with length = nr of predictors
  
  for (m in 1:length(results$featureNames)){
    if (results$featureNames[m] %in% a) {
      colorlist[m]="black"
    } else {
      if (results$featureNames[m] %in% b) {
        colorlist[m]="#43a2ca"
      } else {
        colorlist[m]="#0868ac"
      }
    }
  }
  colorlist = rbind(rev(colorlist)[1:length(colorlist)])    # reverse the color order (needed for the plotting)
  
  
  ## plot it per outcome
  # Digit span
  coef_plot = ggplot(results, aes(x=median,y=reorder(featureNames,median), size = 10)) +
    xlab("Regression coefficients") +
    geom_segment(aes(x = lower_bound, y = featureNames, xend = higher_bound, linewidth = "0.1"), colour = "black") +
    geom_point(data = results, colour = "black") +
    theme(axis.text = element_text(size = 25),
          plot.title = element_text(size=35),
          axis.title.x = element_text(size = 25),
          axis.title.y = element_blank(),
          axis.text.y = element_text(color = colorlist),       # specified above
          legend.position="none") +
    scale_x_continuous(limits=c(-0.3,0.5)) +
    ggtitle(listOfTitles[j]) +
    geom_vline(xintercept = 0)
  coef_plot
  
  fileName = paste("final/coef_plot_",listOfVariables[j],".png", sep="")
  coef_plot
  png(fileName,width=700,height=300)
  print(coef_plot)
  dev.off()
  
  
  
  ######################
  ## save coefficient outputs
  # the coefficient values per outcome
  fileName = paste("final/coef_90_ci_",listOfVariables[j],".csv", sep="")
  write.csv(results,fileName)
  
}

###################
## save the outputs
fileName = paste("final/best_models_master.csv", sep="")
write.csv(best_models_results,fileName)

fileName = paste("final/90_ci_master.csv", sep="")
write.csv(ci_best_models,fileName)


#################################################
## plot the R2 median + 90% CI
ci_best_models = as.data.frame(cbind(listOfTitles,ci_best_models[-1,]))
ci_best_models$X.R2_5. = as.numeric(ci_best_models$X.R2_5.)
ci_best_models$X.R2_025. = as.numeric(ci_best_models$X.R2_025.)
ci_best_models$X.R2_975. = as.numeric(ci_best_models$X.R2_975.)

R2_plot = ggplot(ci_best_models, aes(x=X.R2_5.,y=reorder(listOfTitles,X.R2_025.), size = 10)) +
  xlab("R-squared estimates") +
  geom_segment(aes(x = X.R2_025., y = listOfTitles, xend = X.R2_975., linewidth = "0.1"), colour = "#43a2ca") +
  geom_point(
    # stat = "identity",
    #          position = "identity",
    data = ci_best_models,  colour = "#0868ac") +
  theme(axis.text = element_text(size = 25),
        plot.title = element_text(size=35),
        axis.title.x = element_text(size = 25),
        axis.title.y = element_blank(),
        legend.position="none") +
  scale_x_continuous(breaks=c(0.2,0.4,0.6,0.8), labels=c("0.2","0.4","0.6","0.8"), limits=c(0,0.9))
R2_plot

# save the plot of the maintained predictors
fileName = paste("final/R2_plot_lower_bound.png", sep="")
R2_plot
png(fileName,width=500,height=500)
print(R2_plot)
dev.off()
